# Supplementary material for: Impact of uncomplicated traumatic dental injuries on the quality of life of children and adolescents: a systematic review and meta-analysis
Source: BMC Oral Health. 2019 Oct 22;19:224. doi: 10.1186/s12903-019-0916-0 (PMC6805369; doi:10.1186/s12903-019-0916-0)
Supplement: Supplementary file 5 — Additional file 5. Study dataset: The dataset used in the meta-analysis. [file 12903_2019_916_MOESM5_ESM.xlsx]

## Sheet: Raw
Viegas		Quality of Life				Feldens		Quality of Life				Bendo 2014		Quality of Life
		Exposed	Non-exposed	Total				Exposed	Non-exposed	Total				Exposed	Non-exposed	Total
Type of TDI	Uncomplicated	221	518	739		Type of TDI	Uncomplicated	37	119	156		Type of TDI	Uncomplicated	23	73	96
	Absence of TDI	264	526	790			Absence of TDI	174	930	1104			Absence of TDI	340	694	1034
	Total	485	1044	1529			Total	211	1049	1260			Total	363	767	1130
soares		Quality of Life				viera andrade		Quality of Life				Silva-Oliveira		Quality of Life
		Exposed	Non-exposed	Total				Exposed	Non-exposed	Total				Exposed	Non-exposed	Total
Type of TDI	Uncomplicated	88	83	171		Type of TDI	Uncomplicated	19	76	95		Type of TDI	Uncomplicated	91	69	160
	Absence of TDI	757	661	1418			Absence of TDI	42	177	219			Absence of TDI	196	219	415
	Total	845	744	1589			Total	61	253	314			Total	287	288	575
	Gomes	Quality of Life				siquiera		Quality of Life
		Exposed	Non-exposed	Total				Exposed	Non-exposed	Total
Type of TDI	Uncomplicated	70	205	275		Type of TDI	Uncomplicated	89	197	286
	Absence of TDI	143	410	553			Absence of TDI	158	357	515
	Total	213	615	828			Total	247	554	801
Firmino		Quality of Life				Traebert		Quality of Life
		Exposed	Non-exposed	Total				Exposed	Non-exposed	Total
Type of TDI	Uncomplicated	35	106	141		Type of TDI	Uncomplicated	40	30	70
	Absence of TDI	47	223	270			Absence of TDI	147	186	333
	Total	82	329	411			Total	187	216	403

## Sheet: Dataset
Author	Year	Study design	Exposure definition	Exposure assessed age	Outcome	Age outcome	Outcome assessed method	Odds ratio	Lower CI	UpperCI	p-value
Soares, Barasuol et al.	2018	cross-sectional	Andreasen classification	8-10 years	OHRQoL	8-10 years	CPQ8-10	0.93	0.67	1.29	0.634
Silva-Oliveira, Goursand et al.	2018	cross-sectional	Andreasen classification	12 years	OHRQoL	12 years	CPQ11-14	1.47	1.004	2.17	0.0382
Neves, Perazzo et al.	2017	cross-sectional	Andreasen classification	5 years	OHRQoL	5 years	SOHO-5	0.61	0.45	0.93	0.44
Gomes, Perazzo et al.	2017	cross-sectional	Andreasen classification	5 years	OHRQoL	5 years	SOHO-5	0.45	0.19	1.14	0.091
Pulache, Abanto et al.	2016	cross-sectional	Andreasen classification	11-14 years	OHRQoL	11-14 years	CPQ11-14	1.08	0.97	1.2	0.05
Firmino, Gomes et al.	2016	case control	Andreasen classification	3-5 years	OHRQoL	3-5 years	ECOHIS	1.57	0.92	2.64	0.0741
Feldens, Day et al.	2016	cross-sectional	Andreasen classification	1-5 years	OHRQoL	1-5 years	ECOHIS	1.66	1.08	2.52	0.0127
Vieira-Andrade, Siqueira et al.	2015	case control	Andreasen classification	3-5 years	OHRQoL	3-5 years	ECOHIS	1.05	0.54	1.99	0.8657
Abanto, Tello et al.	2015	cross-sectional	Glendor classification	1-4 years	OHRQoL	1-4 years	ECOHIS	0.7	0.49	1.04	0.068
Viegas, Paiva et al.	2014	cross-sectional	Andreasen classification	1-5 years	OHRQoL	1-5 years	ECOHIS	0.91	0.73	1.13	0.3799
Gomes, Pinto-Sarmento et al.	2014	cross-sectional	Andreasen classification	3-5 years	OHRQoL	3-5 years	ECOHIS	0.98	0.69	1.38	0.9002
Bendo, et al	2014	case control	Andreasen classification	11-14 years	OHRQoL	11-14 years	CPQ11–14	0.64	0.38	1.06	0.0733
Abanto, Tsakos et al.	2014	cross-sectional	Glendor classification	5-6 years	OHRQoL	5-6 years	SOHO-5	0.64	0.45	0.93	0.354
Siqueira, Firmino et al.	2013	cross-sectional	Andreasen classification	3-5 years	OHRQoL	3-5 years	ECOHIS	1.02	0.74	1.41	0.8974
Traebert et al	2012	cross-sectional	O’Brien classification	11-14 years	OHRQoL	11-14 years	CPQ11–14	1.68	0.97	2.95	0.0474
Piovesan, Abella et al.	2011	cross-sectional	O’Brien classificatio	12 years	OHRQoL	12 years	CPQ11-14	1.01	0.83	1.25	0.84
Aldrigui, Abanto et al.	2011	cross-sectional	Andreasen classification	2-5 years	OHRQoL	2-5 years	ECOHIS	0.86	0.61	1.27	0.0474
